# Supplementary material for: Polymeric Desensitizer Fluororubber: A Good Binder to Improve the Thermal Stability and Mechanical Properties of 3,4-Dinitrofurazanfuroxan
Source: Molecules. 2025 Apr 8;30(8):1665. doi: 10.3390/molecules30081665 (PMC12029978; doi:10.3390/molecules30081665)
Supplement: Supplementary file 1 [file molecules-30-01665-s001.zip]

Archive with 1 entries (1 files):
- molecules-3546044-supplementary.pdf
